# Supplementary material for: Evaluation of Probiotic Properties of Pediococcus acidilactici M76 Producing Functional Exopolysaccharides and Its Lactic Acid Fermentation of Black Raspberry Extract
Source: Microorganisms. 2021 Jun 23;9(7):1364. doi: 10.3390/microorganisms9071364 (PMC8304599; doi:10.3390/microorganisms9071364)
Supplement: Supplementary file 1 [file microorganisms-09-01364-s001.zip]

Archive with 1 entries (1 files):
- microorganisms-1248035-supplementary.pdf
